# Supplementary material for: Local Retail Food Environment and Consumption of Fruit and Vegetable among Adults in Hong Kong
Source: Int J Environ Res Public Health. 2018 Oct 14;15(10):2247. doi: 10.3390/ijerph15102247 (PMC6210243; doi:10.3390/ijerph15102247)
Supplement: Supplementary file 1 [file ijerph-15-02247-s001.zip]

Archive with 1 entries (1 files):
- ijerph-356572-supplementary.xlsx
