# Supplementary material for: Local Retail Food Environment and Consumption of Fruit and Vegetable among Adults in Hong Kong
Source: Int J Environ Res Public Health. 2018 Oct 14;15(10):2247. doi: 10.3390/ijerph15102247 (PMC6210243; doi:10.3390/ijerph15102247)
Supplement: Supplementary file 1 [file ijerph-15-02247-s001.zip › ijerph-356572-supplementary.xlsx]

## Sheet: fruit
		Table S1. Sensitivity analysis on odds of infrequent fruit consumption based on different buffer sizes and stratified food environment measures.
		Buffer size: 1000 m					Buffer size: 500 m			Buffer size: 1500 m				Buffer size: 2000 m
					Model 1 a	Model 2 b		Model 1 a	Model 2 b		Model 1 a	Model 2 b		Model 1 a	Model 2 b
				Range	OR (95% CI)	OR (95% CI)	Range	OR (95% CI)	OR (95% CI)	Range	OR (95% CI)	OR (95% CI)	Range	OR (95% CI)	OR (95% CI)
Quartile	Retail Food Environment Index (RFEI)			Q1 (< 2.25)	Ref	Ref	Q1 (< 1.71)	Ref	Ref	Q1 (< 2.72)	Ref	Ref	Q1 (< 2.89)	Ref	Ref
				Q2 (2.25 - 3.40)	0.85 (0.65, 1.11)	0.94 (0.71, 1.24)	Q2 (1.71 - 2.93)	0.90 (0.70, 1.18)	0.92 (0.70, 1.20)	Q2 (2.72 - 4.2)	0.83 (0.64, 1.09)	0.93 (0.71, 1.23)	Q2 (2.89 - 4.4)	0.90 (0.69, 1.17)	0.97 (0.73, 1.28)
				Q3 (3.40 - 5.76)	1.27 (0.98, 1.65)	1.40 (1.07, 1.84)*	Q3 (2.93 - 6.6)	0.96 (0.74, 1.25)	1.02 (0.78, 1.33)	Q3 (4.2 - 6.16)	1.20 (0.93, 1.56)	1.27 (0.97, 1.67)	Q3 (4.4 - 5.84)	1.30 (1.01, 1.69)*	1.41 (1.08, 1.85)*
				Q4 (> 5.76)	1.24 (0.96, 1.60)	1.36 (1.04, 1.78)*	Q4 (> 6.6)	0.95 (0.74, 1.22)	1.11 (0.86, 1.44)	Q4 (> 6.16)	1.23 (0.95, 1.60)	1.37 (1.04, 1.79)*	Q4 (> 5.84)	1.27 (0.98, 1.66)	1.36 (1.04, 1.78)*
	Density of grocery stores			Q1 (< 20)	Ref	Ref	Q1 (< 4)	Ref	Ref	Q1 (< 49)	Ref	Ref	Q1 (< 63)	Ref	Ref
				Q2 (20 - 44)	1.06 (0.82, 1.38)	0.97 (0.74, 1.28)	Q2 (4 - 13)	1.05 (0.82, 1.36)	0.96 (0.73, 1.26)	Q2 (49 - 68)	0.97 (0.75, 1.25)	0.88 (0.67, 1.16)	Q2 (63 - 92)	1.06 (0.82, 1.37)	1.05 (0.81, 1.37)
				Q3 (44 - 60)	0.93 (0.71, 1.22)	0.81 (0.61, 1.08)	Q3 (13 - 20)	1.08 (0.83, 1.40)	0.91 (0.68, 1.20)	Q3 (68 - 96)	0.92 (0.71, 1.19)	0.90 (0.69, 1.18)	Q3 (92 - 144)	1.14 (0.87, 1.49)	1.14 (0.87, 1.50)
				Q4 (> 60)	1.00 (0.77, 1.29)	0.87 (0.66, 1.15)	Q4 (> 20)	0.99 (0.76, 1.28)	0.85 (0.64, 1.12)	Q4 (> 96)	0.94 (0.73, 1.22)	0.83 (0.63, 1.10)	Q4 (> 144)	0.99 (0.77, 1.29)	0.90 (0.68, 1.18)
	Density of convenient stores			Q1 (< 58)	Ref	Ref	Q1 (< 12)	Ref	Ref	Q1 (< 111)	Ref	Ref	Q1 (< 63)	Ref	Ref
				Q2 (58 - 100)	0.89 (0.68, 1.15)	0.80 (0.60, 1.05)	Q2 (12 - 31)	0.81 (0.63, 1.05)	0.74 (0.57, 0.97)*	Q2 (111 - 218)	1.03 (0.79, 1.34)	1.01 (0.77, 1.32)	Q2 (63 - 92)	0.88 (0.68, 1.15)	0.95 (0.72, 1.24)
				Q3 (100 - 222)	0.92 (0.71, 1.20)	0.87 (0.67, 1.14)	Q3 (31 - 59)	0.97 (0.75, 1.27)	0.84 (0.64, 1.10)	Q3 (218 - 401)	0.89 (0.68, 1.16)*	0.89 (0.68, 1.17)	Q3 (92 - 144)	1.00 (0.77, 1.30)	1.00 (0.77, 1.31)
				Q4 (> 222)	1.19 (0.92, 1.54)	1.11 (0.85, 1.45)	Q4 (> 59)	0.98 (0.75, 1.27)	0.94 (0.72, 1.23)	Q4 (> 401)	1.37 (1.06, 1.77)	1.32 (1.02, 1.72)*	Q4 (> 144)	1.17 (0.90, 1.51)	1.15 (0.89, 1.50)
	Density of fast-food restaurants			Q1 (< 13)	Ref	Ref	Q1 (< 2)	Ref	Ref	Q1 (< 27)	Ref	Ref	Q1 (< 159)	Ref	Ref
				Q2 (13 - 25)	1.07 (0.83, 1.39)	0.92 (0.70, 1.21)	Q2 (2 -6)	0.97 (0.74, 1.27)	0.90 (0.68, 1.19)	Q2 (27 -49)	0.86 (0.67, 1.14)	0.87 (0.67, 1.14)	Q2 (159 -297)	1.01 (0.77, 1.32)	1.03 (0.78, 1.35)
				Q3 (25 - 53)	1.14 (0.88, 1.48)	1.06 (0.81, 1.39)	Q3 (6 - 15)	1.06 (0.83, 1.36)	0.98 (0.76, 1.26)	Q3 (49 - 90)	0.96 (0.74, 1.25)	0.95 (0.72, 1.23)	Q3 (297 - 591.5)	1.17 (0.92, 1.51)	1.16 (0.90, 1.50)
				Q4 (> 53)	1.34 (1.04, 1.73)*	1.29 (0.99, 1.68)	Q4 (> 15)	0.95 (0.74, 1.22)	0.92 (0.71, 1.19)	Q4 (> 90)	1.05 (0.81, 1.36)	1.08 (0.83, 1.41)	Q4 (> 591.5)	1.07 (0.83, 1.37)	1.10 (0.85, 1.43)
Tertiles	Retail Food Environment Index (RFEI)			Q1 (< 2.73)	Ref	Ref	Q1 (< 2)	Ref	Ref	Q1 (< 3)	Ref	Ref	Q1 (< 3.36)	Ref	Ref
				Q2 (2.73 - 5)	1.16 (0.93, 1.46)	1.17 (0.92, 1.48)	Q2 (2 - 5.1)	0.94 (0.74, 1.18)	0.97 (0.76, 1.23)	Q2 (3 - 5.47)	1.17 (0.93, 1.47)	1.19 (0.94, 1.50)	Q2 (3.36 - 5.31)	1.05 (0.84, 1.33)	1.10 (0.86, 1.39)
				Q3 (>5)	1.39 (1.11, 1.73)**	1.46 (1.16, 1.84)**	Q3 (>5.1)	0.98 (0.79, 1.22)	1.10 (0.88, 1.38)	Q3 (>5.47)	1.32 (1.05, 1.65)*	1.39 (1.10, 1.75)**	Q3 (>5.31)	1.37 (1.09, 1.72)**	1.47 (1.16, 1.85)**
	Density of grocery stores			Q1 (< 28)	Ref	Ref	Q1 (< 8)	Ref	Ref	Q1 (< 55)	Ref	Ref	Q1 (< 80)	Ref	Ref
				Q2 (28 - 53)	0.92 (0.73, 1.16)	0.82 (0.64, 1.04)	Q2 (8 - 18)	1.12 (0.90, 1.39)	0.98 (0.77, 1.23)	Q2 (55 - 88)	0.94 (0.75, 1.18)	0.92 (0.73, 1.16)	Q2 (80 - 123)	1.09 (0.87, 1.37)	1.16 (0.92, 1.47)
				Q3 (>53)	0.99 (0.79, 1.23)	0.87 (0.69, 1.11)	Q3 (>18)	0.95 (0.76, 1.20)	0.83 (0.65, 1.05)	Q3 (> 88)	0.92 (0.74, 1.15)	0.84 (0.67, 1.07)	Q3 (> 123)	1.06 (0.85, 1.32)	0.97 (0.77, 1.22)
	Density of convenient stores			Q1 (< 69)	Ref	Ref	Q1 (< 17)	Ref	Ref	Q1 (< 135)	Ref	Ref	Q1 (< 194.33)	Ref	Ref
				Q2 (69 - 171)	1.02 (0.81, 1.28)	1.00 (0.79, 1.27)	Q2 (17 - 47.67)	0.98 (0.78, 1.23)	0.87 (0.68, 1.10)	Q2 (135 - 336.67)	0.95 (0.76, 1.20)	0.99 (0.79, 1.26)	Q2 (194.33 - 519.67)	0.92 (0.73, 1.16)	0.94 (0.74, 1.19)
				Q3 (>171)	1.19 (0.95, 1.49)	1.17 (0.93, 1.48)	Q3 (> 47.67)	1.10 (0.88, 1.38)	1.02 (0.81, 1.30)	Q3 (> 336.67)	1.24 (0.99, 1.54)	1.21 (0.96, 1.52)	Q3 (> 519.67)	1.27 (1.02, 1.60)*	1.23 (0.98, 1.55)
	Density of fast-food restaurants			Q1 (< 17)	Ref	Ref	Q1 (< 2)	Ref	Ref	Q1 (< 34)	Ref	Ref	Q1 (< 52)	Ref	Ref
				Q2 (17 - 40)	0.94 (0.75, 1.19)	0.88 (0.69, 1.12)	Q2 (2 - 11)	0.95 (0.76, 1.18)	0.86 (0.68, 1.09)	Q2 (34 - 80)	1.01 (0.81, 1.27)	1.00 (0.79, 1.26)	Q2 (52 - 115.67)	0.96 (0.76, 1.20)	0.96 (0.76, 1.22)
				Q3 (> 40)	1.23 (0.98, 1.53)	1.22 (0.97, 1.53)	Q3 (> 11)	1.05 (0.84, 1.32)	1.01 (0.80, 1.28)	Q3 (> 80)	1.16 (0.92, 1.45)	1.17 (0.93, 1.48)	Q3 (> 115.67)	1.04 (0.83, 1.30)	1.06 (0.84, 1.34)
Quintiles	Retail Food Environment Index (RFEI)			Q1 (< 2.05)	Ref	Ref	Q1 (< 1.54)	Ref	Ref	Q1 (< 2.62)	Ref	Ref	Q1 (< 2.67)	Ref	Ref
				Q2 (2.05 - 2.93)	0.90 (0.67, 1.21)	1.03 (0.76, 1.41)	Q2 (1.54 - 2.25)	0.75 (0.56, 1.01)	0.74 (0.55, 0.99)*	Q2 (2.62 - 3.33)	0.82 (0.61, 1.12)	0.88 (0.65, 1.21)	Q2 (2.67 - 3.70)	0.79 (0.58, 1.06)	0.87 (0.64, 1.19)
				Q3 (2.93 - 4.23)	1.06 (0.79, 1.43)	1.16 (0.85, 1.58)	Q3 (2.25 - 4.14)	0.81 (0.60, 1.07)	0.81 (0.60, 1.09)	Q3 (3.33 - 4.94)	1.21 (0.90, 1.62)	1.28 (0.94, 1.73)	Q3 (3.70 - 4.92)	1.07 (0.80, 1.44)	1.12 (0.83, 1.52)
				Q4 (4.23 - 6.73)	1.40 (1.05, 1.87)*	1.60 (1.18, 2.16)**	Q4 (4.14 - 8.27)	0.89 (0.67, 1.19)	0.96 (0.72, 1.30)	Q4 (4.94 - 6.56)	1.31 (0.98, 1.75)	1.36 (1.01, 1.84)*	Q4 (4.92 - 6.42)	1.33 (1.00, 1.79)*	1.43 (1.06, 1.93)*
				Q5 (> 6.73)	1.30 (0.97, 1.74)	1.47 (1.09, 1.98)*	Q5 (> 8.27)	0.82 (0.62, 1.07)	0.94 (0.71, 1.25)	Q5 (> 6.56)	1.23 (0.92, 1.64)	1.35 (0.99, 1.83)	Q5 (> 6.42)	1.19 (0.89, 1.60)	1.31 (0.97, 1.76)
	Density of grocery stores			Q1 (< 17)	Ref	Ref	Q1 (< 2)	Ref	Ref	Q1 (< 39.6)	Ref	Ref	Q1 (< 61)	Ref	Ref
				Q2 (17 - 35)	1.08 (0.81, 1.45)	0.99 (0.73, 1.33)	Q2 (2 - 9)	1.23 (0.92, 1.65)	1.12 (0.82, 1.52)	Q2 (39.6 - 61)	0.89 (0.67, 1.19)	0.82 (0.61, 1.12)	Q2 (61 - 82)	0.97 (0.73, 1.30)	0.90 (0.67, 1.21)
				Q3 (35 - 50)	0.87 (0.65, 1.17)	0.75 (0.55, 1.03)	Q3 (9 - 15)	1.15 (0.86, 1.54)	0.96 (0.70, 1.32)	Q3 (61 - 82)	1.06 (0.79, 1.42)	0.98 (0.73, 1.33)	Q3 (82 - 110.8)	1.02 (0.76, 1.35)	1.05 (0.79, 1.41)
				Q4 (50 - 62)	1.05 (0.78, 1.40)	0.89 (0.65, 1.21)	Q4 (15 - 26)	1.13 (0.85, 1.51)	0.95 (0.69, 1.29)	Q4 (82 - 105)	0.88 (0.66, 1.19)	0.84 (0.62, 1.13)	Q4 (110.8 - 160.4)	1.02 (0.77, 1.36)	0.97 (0.72, 1.29)
				Q5 (> 62)	0.98 (0.73, 1.31)	0.86 (0.64, 1.17)	Q5 (> 26)	1.11 (0.83, 1.50)	0.91 (0.66, 1.26)	Q5 (> 105)	0.95 (0.71, 1.27)	0.83 (0.61, 1.13)	Q5 (> 160.4)	0.94 (0.71, 1.25)	0.83 (0.61, 1.11)
	Density of convenient stores			Q1 (< 45)	Ref	Ref	Q1 (< 9)	Ref	Ref	Q1 (< 102)	Ref	Ref	Q1 (< 139)	Ref	Ref
				Q2 (45 -80.2)	0.89 (0.66, 1.20)	0.78 (0.57, 1.06)	Q2 (9 -23)	0.77 (0.57, 1.03)	0.75 (0.55, 1.01)	Q2 (102 -174)	1.03 (0.77, 1.38)	0.95 (0.70, 1.29)	Q2 (139 -237.2)	0.86 (0.64, 1.16)	0.85 (0.63, 1.14)
				Q3 (80.2 - 137)	0.95 (0.71, 1.27)	0.85 (0.63, 1.15)	Q3 (23 - 39)	0.91 (0.68, 1.22)	0.84 (0.62, 1.14)	Q3 (174 - 276)	0.96 (0.72, 1.29)	0.94 (0.70, 1.28)	Q3 (237.2 - 430)	0.87 (0.65, 1.16)	0.87 (0.64, 1.17)
				Q4 (137 - 255.4)	1.13 (0.84, 1.51)	1.04 (0.77, 1.41)	Q4 (39 - 69)	0.99 (0.75, 1.33)	0.86 (0.64, 1.17)	Q4 (276 - 441)	0.96 (0.71, 1.28)	0.93 (0.69, 1.26)	Q4 (430 - 674.8)	1.06 (0.80, 1.43)	1.04 (0.77, 1.40)
				Q5 (> 255.4)	1.19 (0.89, 1.59)	1.10 (0.81, 1.48)	Q5 (> 69)	1.04 (0.78, 1.40)	1.02 (0.75, 1.38)	Q5 (> 441)	1.36 (1.02, 1.82)*	1.26 (0.93, 1.70)	Q5 (> 674.8)	1.20 (0.90, 1.60)	1.13 (0.84, 1.52)
	Density of fast-food restaurants			Q1 (< 10)	Ref	Ref	Q1 (< 1)	Ref	Ref	Q1 (< 25)	Ref	Ref	Q1 (< 37)	Ref	Ref
				Q2 (10 - 21)	1.03 (0.78, 1.37)	0.88 (0.65, 1.19)	Q2 (1 - 3)	0.98 (0.73, 1.31)	0.98 (0.73, 1.32)	Q2 (25 - 40)	0.72 (0.53, 0.96)*	0.67 (0.50, 0.91)*	Q2 (37 - 60)	1.13 (0.85, 1.51)	1.09 (0.81, 1.47)
				Q3 (21 - 32)	1.03 (0.76, 1.39)	0.89 (0.66, 1.23)	Q3 (3 - 9)	0.89 (0.68, 1.18)	0.83 (0.63, 1.11)	Q3 (40 - 67)	0.88 (0.66, 1.17)	0.86 (0.64, 1.15)	Q3 (60 - 93)	0.92 (0.69, 1.25)	0.89 (0.66, 1.21)
				Q4 (32 - 66.4)	1.21 (0.90, 1.62)	1.13 (0.83, 1.53)	Q4 (9 - 18)	1.09 (0.83, 1.45)	1.04 (0.78, 1.39)	Q4 (67 - 105)	0.97 (0.73, 1.29)	0.93 (0.69, 1.24)	Q4 (93 - 156)	1.07 (0.80, 1.43)	0.99 (0.74, 1.34)
				Q5 (>66.4)	1.21 (0.90, 1.62)	1.14 (0.85, 1.54)	Q5 (>18)	0.92 (0.69, 1.22)	0.89 (0.66, 1.20)	Q5 (>105)	1.00 (0.75, 1.34)	1.04 (0.77, 1.39)	Q5 (>156)	1.20 (0.90, 1.61)	1.21 (0.89, 1.63)
	* p < 0.05; ** p < 0.01; a Model 1 is an unadjusted model; b Model 2 adjusts for significant covariates: age, gender, marital status, house type and self-reported poverty level. Ref: reference category.

## Sheet: vegetable
		Table S2. Sensitivity analysis on odds of infrequent vegetable consumption based on different buffer sizes and stratified food environment measures.
		Buffer size: 1000 m					Buffer size: 500 m			Buffer size: 1500 m				Buffer size: 2000 m
					Model 1 a	Model 2 b		Model 1 a	Model 2 b		Model 1 a	Model 2 b		Model 1 a	Model 2 b
				Range	OR (95% CI)	OR (95% CI)	Range	OR (95% CI)	OR (95% CI)	Range	OR (95% CI)	OR (95% CI)	Range	OR (95% CI)	OR (95% CI)
Quartile	Retail Food Environment Index (RFEI)			Q1 (< 2.25)	Ref	Ref	Q1 (< 1.71)	Ref	Ref	Q1 (< 2.72)	Ref	Ref	Q1 (< 2.89)	Ref	Ref
				Q2 (2.25 - 3.40)	1.11 (0.70, 1.74)	1.26 (0.79, 2.02)	Q2 (1.71 - 2.93)	1.01 (0.66, 1.55)	1.05 (0.68, 1.64)	Q2 (2.72 - 4.2)	0.73 (0.47, 1.14)	0.78 (0.49, 1.25)	Q2 (2.89 - 4.4)	0.94 (0.60, 1.49)	1.01 (0.63, 1.63)
				Q3 (3.40 - 5.76)	1.26 (0.81, 1.96)	1.39 (0.88, 2.20)	Q3 (2.93 - 6.6)	1.04 (0.68, 1.60)	1.16 (0.75, 1.81)	Q3 (4.2 - 6.16)	0.91 (0.59, 1.38)	0.93 (0.60, 1.44)	Q3 (4.4 - 5.84)	1.34 (0.88, 2.06)	1.54 (0.98, 2.40)
				Q4 (> 5.76)	1.52 (0.99, 2.33)	1.72 (1.11, 2.68)*	Q4 (> 6.6)	1.00 (0.66, 1.50)	1.26 (0.82, 1.93)	Q4 (> 6.16)	1.12 (0.75, 1.68)	1.28 (0.84, 1.96)	Q4 (> 5.84)	1.34 (0.87, 2.06)	1.44 (0.92, 2.26)
	Density of grocery stores			Q1 (< 20)	Ref	Ref	Q1 (< 4)	Ref	Ref	Q1 (< 49)	Ref	Ref	Q1 (< 63)	Ref	Ref
				Q2 (20 - 44)	1.14 (0.75, 1.73)	0.99 (0.64, 1.55)	Q2 (4 - 13)	0.95 (0.62, 1.46)	0.78 (0.50, 1.23)	Q2 (49 - 68)	1.08 (0.71, 1.65)	1.02 (0.65, 1.60)	Q2 (63 - 92)	1.16 (0.77, 1.76)	1.12 (0.73, 1.73)
				Q3 (44 - 60)	0.90 (0.57, 1.40)	0.77 (0.48, 1.24)	Q3 (13 - 20)	1.10 (0.72, 1.68)	0.86 (0.54, 1.35)	Q3 (68 - 96)	1.02 (0.67, 1.56)	1.03 (0.66, 1.60)	Q3 (92 - 144)	1.17 (0.76, 1.81)	1.13 (0.72, 1.78)
				Q4 (> 60)	1.05 (0.69, 1.61)	0.90 (0.58, 1.42)	Q4 (> 20)	1.01 (0.66, 1.54)	0.81 (0.52, 1.27)	Q4 (> 96)	0.99 (0.65, 1.52)	0.90 (0.57, 1.42)	Q4 (> 144)	0.99 (0.64, 1.54)	0.86 (0.55, 1.37)
	Density of convenient stores			Q1 (< 58)	Ref	Ref	Q1 (< 12)	Ref	Ref	Q1 (< 111)	Ref	Ref	Q1 (< 63)	Ref	Ref
				Q2 (58 - 100)	1.07 (0.68, 1.68)	0.98 (0.61, 1.57)	Q2 (12 - 31)	0.76 (0.49, 1.19)	0.66 (0.41, 1.04)	Q2 (111 - 218)	0.96 (0.62, 1.49)	0.93 (0.59, 1.45)	Q2 (63 - 92)	0.90 (0.58, 1.40)	0.89 (0.57, 1.41)
				Q3 (100 - 222)	1.28 (0.83, 1.97)	1.23 (0.79, 1.92)	Q3 (31 - 59)	1.08 (0.71, 1.65)	0.89 (0.58, 1.39)	Q3 (218 - 401)	1.04 (0.67, 1.59)	1.03 (0.66, 1.61)	Q3 (92 - 144)	1.03 (0.67, 1.57)	0.98 (0.63, 1.51)
				Q4 (> 222)	1.39 (0.91, 2.12)	1.32 (0.85, 2.06)	Q4 (> 59)	1.09 (0.72, 1.65)	1.03 (0.67, 1.60)	Q4 (> 401)	1.26 (0.80, 1.85)	1.19 (0.77, 1.84)	Q4 (> 144)	1.15 (0.76, 1.73)	1.10 (0.71, 1.68)
	Density of fast-food restaurants			Q1 (< 13)	Ref	Ref	Q1 (< 2)	Ref	Ref	Q1 (< 27)	Ref	Ref	Q1 (< 159)	Ref	Ref
				Q2 (13 - 25)	1.17 (0.76, 1.79)	0.94 (0.60, 1.48)	Q2 (2 -6)	1.06 (0.69, 1.65)	0.96 (0.61, 1.52)	Q2 (27 -49)	0.99 (0.65, 1.51)	1.03 (0.67, 1.58)	Q2 (159 -297)	1.32 (0.86, 2.03)	1.25 (0.80, 1.95)
				Q3 (25 - 53)	1.19 (0.78, 1.81)	1.11 (0.71, 1.73)	Q3 (6 - 15)	1.21 (0.82, 1.79)	1.09 (0.73, 1.65)	Q3 (49 - 90)	0.80 (0.52, 1.24)	0.79 (0.50, 1.23)	Q3 (297 - 591.5)	1.34 (0.89, 2.01)	1.26 (0.83, 1.92)
				Q4 (> 53)	1.11 (0.73, 1.70)	1.03 (0.66, 1.61)	Q4 (> 15)	0.95 (0.62, 1.44)	0.93 (0.60, 1.44)	Q4 (> 90)	1.03 (0.68, 1.56)	1.07 (0.69, 1.65)	Q4 (> 591.5)	0.97 (0.63, 1.50)	0.99 (0.63, 1.54)
Tertiles	Retail Food Environment Index (RFEI)			Q1 (< 2.73)	Ref	Ref	Q1 (< 2)	Ref	Ref	Q1 (< 3)	Ref	Ref	Q1 (< 3.36)	Ref	Ref
				Q2 (2.73 - 5)	1.34 (0.91, 1.98)	1.29 (0.86, 1.92)	Q2 (2 - 5.1)	1.13 (0.77, 1.65)	1.22 (0.82, 1.81)	Q2 (3 - 5.47)	0.93 (0.64, 1.36)	0.92 (0.61, 1.34)	Q2 (3.36 - 5.31)	1.22 (0.83, 1.78)	1.28 (0.87, 1.90)
				Q3 (>5)	1.69 (1.17, 2.45)**	1.84 (1.26, 2.71)**	Q3 (>5.1)	1.14 (0.80, 1.63)	1.38 (0.95, 2.00)	Q3 (>5.47)	1.20 (0.84, 1.73)	1.29 (0.88, 1.88)	Q3 (>5.31)	1.30 (0.89, 1.89)	1.40 (0.95, 2.07)
	Density of grocery stores			Q1 (< 28)	Ref	Ref	Q1 (< 8)	Ref	Ref	Q1 (< 55)	Ref	Ref	Q1 (< 80)	Ref	Ref
				Q2 (28 - 53)	1.02 (0.70, 1.48)	0.87 (0.58, 1.30)	Q2 (8 - 18)	1.23 (0.86, 1.75)	1.01 (0.70, 1.48)	Q2 (55 - 88)	1.17 (0.81, 1.68)	1.19 (0.82, 1.74)	Q2 (80 - 123)	1.32 (0.92, 1.90)	1.40 (0.96, 2.03)
				Q3 (>53)	1.13 (0.78, 1.62)	1.01 (0.69, 1.48)	Q3 (>18)	1.03 (0.70, 1.52)	0.86 (0.58, 1.30)	Q3 (> 88)	1.00 (0.69, 1.45)	0.93 (0.63, 1.38)	Q3 (> 123)	0.97 (0.67, 1.40)	0.85 (0.57, 1.25)
	Density of convenient stores			Q1 (< 69)	Ref	Ref	Q1 (< 17)	Ref	Ref	Q1 (< 135)	Ref	Ref	Q1 (< 194.33)	Ref	Ref
				Q2 (69 - 171)	1.31 (0.89, 1.93)	1.28 (0.86, 1.91)	Q2 (17 - 47.67)	1.20 (0.82, 1.76)	1.03 (0.69, 1.53)	Q2 (135 - 336.67)	0.97 (0.66, 1.41)	0.98 (0.66, 1.45)	Q2 (194.33 - 519.67)	1.04 (0.72, 1.50)	1.00 (0.68, 1.47)
				Q3 (>171)	1.52 (1.04, 2.21)*	1.53 (1.04, 2.26)*	Q3 (> 47.67)	1.31 (0.90, 1.89)	1.20 (0.82, 1.77)	Q3 (> 336.67)	1.17 (0.81, 1.68)	1.13 (0.78, 1.65)	Q3 (> 519.67)	1.04 (0.72, 1.50)	0.96 (0.66, 1.43)
	Density of fast-food restaurants			Q1 (< 17)	Ref	Ref	Q1 (< 2)	Ref	Ref	Q1 (< 34)	Ref	Ref	Q1 (< 52)	Ref	Ref
				Q2 (17 - 40)	1.11 (0.76, 1.60)	1.05 (0.71, 1.54)	Q2 (2 - 11)	1.02 (0.70, 1.47)	0.90 (0.61, 1.33)	Q2 (34 - 80)	0.98 (0.67, 1.42)	0.96 (0.66, 1.42)	Q2 (52 - 115.67)	1.05 (0.73, 1.51)	1.01 (0.69, 1.48)
				Q3 (> 40)	1.05 (0.72, 1.52)	1.05 (0.71, 1.54)	Q3 (> 11)	1.14 (0.79, 1.65)	1.11 (0.75, 1.62)	Q3 (> 80)	1.10 (0.76, 1.58)	1.10 (0.75, 1.61)	Q3 (> 115.67)	0.94 (0.65, 1.36)	0.95 (0.64, 1.39)
Quintiles	Retail Food Environment Index (RFEI)			Q1 (< 2.05)	Ref	Ref	Q1 (< 1.54)	Ref	Ref	Q1 (< 2.62)	Ref	Ref	Q1 (< 2.67)	Ref	Ref
				Q2 (2.05 - 2.93)	0.91 (0.54, 1.53)	1.01 (0.59, 1.74)	Q2 (1.54 - 2.25)	0.65 (0.40, 1.08)	0.65 (0.39, 1.08)	Q2 (2.62 - 3.33)	0.77 (0.47, 1.27)	0.81 (0.48, 1.35)	Q2 (2.67 - 3.70)	0.60 (0.35, 1.02)	0.63 (0.36, 1.10)
				Q3 (2.93 - 4.23)	1.29 (0.79, 2.13)	1.37 (0.82, 2.29)	Q3 (2.25 - 4.14)	0.90 (0.57, 1.42)	0.95 (0.59, 1.54)	Q3 (3.33 - 4.94)	1.03 (0.64, 1.65)	1.01 (0.62, 1.65)	Q3 (3.70 - 4.92)	1.27 (0.80, 2.00)	1.27 (0.79, 2.04)
				Q4 (4.23 - 6.73)	1.47 (0.91, 2.38)	1.69 (1.02, 2.79)*	Q4 (4.14 - 8.27)	0.91 (0.57, 1.45)	1.04 (0.64, 1.67)	Q4 (4.94 - 6.56)	1.05 (0.66, 1.68)	1.11 (0.68, 1.80)	Q4 (4.92 - 6.42)	0.94 (0.58, 1.53)	1.02 (0.62, 1.68)
				Q5 (> 6.73)	1.52 (0.94, 2.46)	1.74 (1.06, 2.86)*	Q5 (> 8.27)	0.89 (0.58, 1.38)	1.14 (0.73, 1.80)	Q5 (> 6.56)	1.06 (0.67, 1.70)	1.16 (0.71, 1.89)	Q5 (> 6.42)	1.28 (0.81, 2.02)	1.38 (0.86, 2.22)
	Density of grocery stores			Q1 (< 17)	Ref	Ref	Q1 (< 2)	Ref	Ref	Q1 (< 39.6)	Ref	Ref	Q1 (< 61)	Ref	Ref
				Q2 (17 - 35)	1.04 (0.65, 1.68)	0.92 (0.56, 1.52)	Q2 (2 - 9)	1.22 (0.75, 2.00)	0.99 (0.59, 1.67)	Q2 (39.6 - 61)	0.91 (0.56, 1.47)	0.82 (0.49, 1.35)	Q2 (61 - 82)	1.14 (0.72, 1.80)	1.04 (0.64, 1.67)
				Q3 (35 - 50)	0.95 (0.59, 1.55)	0.79 (0.47, 1.32)	Q3 (9 - 15)	1.29 (0.80, 2.09)	1.01 (0.60, 1.70)	Q3 (61 - 82)	1.08 (0.68, 1.73)	1.04 (0.64, 1.70)	Q3 (82 - 110.8)	0.90 (0.56, 1.44)	0.93 (0.57, 1.52)
				Q4 (50 - 62)	1.27 (0.80, 2.00)	1.10 (0.68, 1.80)	Q4 (15 - 26)	1.24 (0.77, 2.00)	0.91 (0.54, 1.52)	Q4 (82 - 105)	1.03(0.64, 1.65)	0.96 (0.58, 1.56)	Q4 (110.8 - 160.4)	0.98 (0.62, 1.55)	0.88 (0.55, 1.43)
				Q5 (> 62)	0.87 (0.53, 1.43)	0.77 (0.46, 1.29)	Q5 (> 26)	1.15 (0.69, 1.90)	0.88 (0.51, 1.50)	Q5 (> 105)	0.89 (0.55, 1.45)	0.78 (0.46, 1.30)	Q5 (> 160.4)	0.95 (0.60, 1.51)	0.81 (0.50, 1.32)
	Density of convenient stores			Q1 (< 45)	Ref	Ref	Q1 (< 9)	Ref	Ref	Q1 (< 102)	Ref	Ref	Q1 (< 139)	Ref	Ref
				Q2 (45 -80.2)	0.91 (0.54, 1.52)	0.75 (0.44, 1.30)	Q2 (9 -23)	0.55 (0.33, 0.92)*	0.52 (0.31, 0.89)*	Q2 (102 -174)	1.17 (0.72, 1.88)	1.09 (0.66, 1.79)	Q2 (139 -237.2)	0.88 (0.53, 1.44)	0.84 (0.50, 1.39)
				Q3 (80.2 - 137)	1.43 (0.89, 2.29)	1.26 (0.76, 2.06)	Q3 (23 - 39)	0.89 (0.56, 1.42)	0.76 (0.47, 1.24)	Q3 (174 - 276)	0.88 (0.53, 1.45)	0.82 (0.48, 1.37)	Q3 (237.2 - 430)	1.04 (0.65, 1.68)	0.96 (0.59, 1.58)
				Q4 (137 - 255.4)	1.24 (0.76, 2.01)	1.10 (0.66, 1.83)	Q4 (39 - 69)	0.91 (0.57, 1.44)	0.75 (0.46, 1.21)	Q4 (276 - 441)	1.02 (0.62, 1.66)	1.00 (0.60, 1.67)	Q4 (430 - 674.8)	0.95 (0.59, 1.55)	0.90 (0.55, 1.49)
				Q5 (> 255.4)	1.30 (0.80, 2.10)	1.21 (0.73, 2.00)	Q5 (> 69)	1.13 (0.72, 1.77)	1.11 (0.70, 1.78)	Q5 (> 441)	1.37 (0.86, 2.18)	1.29 (0.79, 2.10)	Q5 (> 674.8)	1.26 (0.80, 2.00)	1.14 (0.71, 1.85)
	Density of fast-food restaurants			Q1 (< 10)	Ref	Ref	Q1 (< 1)	Ref	Ref	Q1 (< 25)	Ref	Ref	Q1 (< 37)	Ref	Ref
				Q2 (10 - 21)	1.14 (0.71, 1.82)	0.90 (0.55, 1.49)	Q2 (1 - 3)	0.66 (0.40, 1.11)	0.63 (0.37, 1.07)	Q2 (25 - 40)	0.95 (0.59, 1.53)	0.90 (0.55, 1.48)	Q2 (37 - 60)	1.47 (0.91, 2.35)	1.38 (0.85, 2.25)
				Q3 (21 - 32)	1.25 (0.77, 2.02)	1.03 (0.62, 1.72)	Q3 (3 - 9)	0.94 (0.60, 1.45)	0.84 (0.53, 1.33)	Q3 (40 - 67)	1.15 (0.73, 1.81)	1.10 (0.69, 1.75)	Q3 (60 - 93)	1.15 (0.70, 1.90)	1.02 (0.61, 1.72)
				Q4 (32 - 66.4)	1.19 (0.73, 1.93)	1.09 (0.65, 1.81)	Q4 (9 - 18)	1.27 (0.83, 1.95)	1.19 (0.76, 1.86)	Q4 (67 - 105)	0.80 (0.49, 1.31)	0.75 (0.45, 1.25)	Q4 (93 - 156)	1.21 (0.74, 1.97)	1.08 (0.65, 1.80)
				Q5 (>66.4)	1.04 (0.64, 1.70)	0.93 (0.56, 1.55)	Q5 (>18)	0.75 (0.46, 1.23)	0.74 (0.45, 1.23)	Q5 (>105)	1.01 (0.63, 1.61)	1.08 (0.66, 1.75)	Q5 (>156)	1.18 (0.71, 1.94)	1.18 (0.70, 1.98)
	* p < 0.05; ** p < 0.01; a Model 1 is an unadjusted model; b Model 2 adjusts for significant covariates: age, gender, marital status, house type, self-reported poverty level, birth place and whether having under school age children.
	Ref: reference category.
